# Supplementary material for: Chaihu Shugan powder restores fatty acid synthesis to alleviate insulin resistance in metabolic syndrome by regulating the LXRα/SREBP-1 signaling pathway
Source: Front Pharmacol. 2024 Nov 5;15:1442279. doi: 10.3389/fphar.2024.1442279 (PMC11573559; doi:10.3389/fphar.2024.1442279)
Supplement: Supplementary file 1 [file Table2.XLSX]

## Sheet: Sheet1
ID	Rt(min)	Mz	Formula	Calc. MW (Da)	Name	Ions Type	ppm	FF	S1	S2
M1	0.853	175.118	C6H14N4O2	174.112	DL-Arginine	[M+H]+	3.88309	5314814976	185417488	163131648
M2	0.929	153.075	C5H12O5	152.068	pentane-1,2,3,4,5-pentol	[M+H]+	2.74375	244425808	3.60724e+06	3.96696e+06
M3	1.025	168.065	C8H9NO3	167.058	Pyridoxal	[M+H]+	1.72552	81366528	10229602	11125886
M4	1.462	168.065	C8H9NO3	167.058	Pyridoxal	[M+H]+	1.13051	419685120	32813328	34949800
M5	3.384	150.091	C9H11NO	149.084	N-(2,4-Dimethylphenyl)formamide	[M+H]+	2.06541	617316224	41091972	40193044
M6	7.357	481.169	C23H28O11	480.163	albiflorin_qt/paeoniflorin/paeoniflorin_qt	[M+H]+	2.39001	340534208	424715	487938
M7	8.171	273.075	C15H12O5	272.068	naringenin	[M+H]+	1.39156	11636302	224697	237861
M8	8.349	273.075	C15H12O5	272.068	naringenin	[M+H]+	0.732399	14271905	556438	574278
M9	8.376	257.08	C15H12O4	256.073	(2R)-7-hydroxy-2-(4-hydroxyphenyl)chroman-4-one/DFV	[M+H]+	1.75043	181568144	188553	247819
M10	8.488	257.08	C15H12O4	256.073	(2R)-7-hydroxy-2-(4-hydroxyphenyl)chroman-4-one/DFV	[M+H]+	1.40034	325243584	1763290	1.95993e+06
M11	8.497	436.159	C21H22O9	418.126	liquiritin	[M+H]+	2.68251	54420124	223352	226249
M12	8.541	303.086	C16H14O6	302.079	Hesperetin isomer	[M+H]+	0.0989818	5.47513e+06	1	56901.3
M13	8.588	273.075	C15H12O5	272.068	naringenin	[M+H]+	1.2817	16216780	7319376	8049508
M14	9.05	273.075	C15H12O5	272.068	naringenin	[M+H]+	0.25634	119469024	105757	86485.6
M15	9.072	247.096	C14H14O4	246.089	Columbianetin	[M+H]+	0.607051	8924584	3577755	3419627
M16	9.077	303.086	C16H14O6	302.079	Hesperetin isomer	[M+H]+	0.0329939	13149895	679709	680216
M17	9.459	247.096	C14H14O4	246.089	Columbianetin	[M+H]+	1.98304	46473776	359202	396383
M18	9.514	435.128	C21H22O10	434.121	7-Hydroxy-2-(4-hydroxyphenyl)-4-oxo-3,4-dihydro-2H-chromen-5-yl β-D-glucopyranoside	[M+H]+	0.344726	35941344	1	72582.7
M19	9.514	273.075	C15H12O5	272.068	naringenin	[M+H]+	1.06198	42321432	292515	241463
M20	9.589	303.085	C16H14O6	302.079	Hesperetin	[M+H]+	2.60653	279583648	3.14705e+06	3083743
M21	9.845	303.085	C16H14O6	302.079	Hesperetin	[M+H]+	2.17761	1245590912	2.37844e+06	2.68911e+06
M22	10.109	303.086	C16H14O6	302.079	Hesperetin	[M+H]+	0.197964	39018060	148792	163987
M23	10.468	419.133	C21H22O9	418.126	liquiritin isomer	[M+H]+	0.357881	25926820	128134	129636
M24	10.551	247.096	C14H14O4	246.089	Columbianetin	[M+H]+	1.17363	9824312	1	121481
M25	11.276	247.096	C14H14O4	246.089	Columbianetin	[M+H]+	1.17363	2.50334e+06	80314.1	1
M26	11.291	257.08	C15H12O4	256.073	(2R)-7-hydroxy-2-(4-hydroxyphenyl)chroman-4-one/DFV	[M+H]+	1.75043	14544922	2.38695e+06	2.1735e+06
M27	11.644	247.096	C14H14O4	246.089	Columbianetin	[M+H]+	0.930812	108776360	1.8086e+06	1727241
M28	12.181	247.096	C14H14O4	246.089	Columbianetin	[M+H]+	1.57833	6.45609e+06	930622	872978
M29	12.861	273.075	C15H12O5	272.068	naringenin	[M+H]+	0.842259	56224908	12581648	11696850
M30	13.398	331.081	C17H14O7	330.074	Quercetin der.isomer	[M+H]+	0.120816	8739032	224408	224280
M31	13.432	303.085	C16H14O6	302.079	Hesperetin	[M+H]+	2.70551	40456232	4602908	4.2286e+06
M32	13.574	355.153	C21H22O5	354.146	licochalcone G/dehydroglyasperins C/1-Methoxyphaseollidin/3'-Hydroxy-4'-O-Methylglabridin/3'-Methoxyglabridin	[M+H]+	2.56228	8.19659e+06	61097.9	66698.8
M33	14.125	163.039	C9H6O3	162.032	7-Hydroxycoumarine	[M+H]+	1.84006	178551264	11479556	10399558
M34	14.125	355.151	C21H22O5	354.146	licochalcone G/dehydroglyasperins C/1-Methoxyphaseollidin/3'-Hydroxy-4'-O-Methylglabridin/3'-Methoxyglabridin	[M+H]+	7.12373	30609228	3.28574e+06	3.19959e+06
M35	14.125	153.127	C10H16O	152.12	Citral	[M+H]+	1.76324	103584520	6289140	6.27667e+06
M36	14.166	373.128	C20H20O7	372.12	Tangeritin	[M+H]+	0.0804014	234844608	2198682	2.09858e+06
M37	14.197	257.08	C15H12O4	256.073	(2R)-7-hydroxy-2-(4-hydroxyphenyl)chroman-4-one/DFV	[M+H]+	1.28365	5965265	995660	963030
M38	14.727	403.138	C21H22O8	402.131	nobiletin isomer	[M+H]+	0.942606	104497568	1.1534e+06	1.09536e+06
M39	14.914	419.133	C21H22O9	418.126	liquiritin isomer	[M+H]+	0.143153	22638798	5.58274e+06	4921346
M40	15.026	343.117	C19H18O6	342.11	2-(2,6-dimethoxyphenyl)-5,6-dimethoxy-4H-chromen-4-one	[M+H]+	0.174867	244239136	1.23992e+06	1.14394e+06
M41	15.62	373.128	C20H20O7	372.121	Tangeritin	[M+H]+	0.402007	22888774	650156	624399
M42	15.828	403.138	C21H22O8	402.131	nobiletin isomer	[M+H]+	0.198443	2406897408	7.90215e+06	7023853
