# Supplementary material for: Chaihu Shugan powder restores fatty acid synthesis to alleviate insulin resistance in metabolic syndrome by regulating the LXRα/SREBP-1 signaling pathway
Source: Front Pharmacol. 2024 Nov 5;15:1442279. doi: 10.3389/fphar.2024.1442279 (PMC11573559; doi:10.3389/fphar.2024.1442279)
Supplement: Supplementary file 4 [file Table1.XLSX]

## Sheet: Sheet1
Peak No.	RT [min]	m/z	Formula	Calc. MW (Da)	Name	DeltaMass [ppm]	Ions Type	Area -S1	Area -S2	Area -S3	Mol. ID
1	0.864	175.119	C6H14N4O2	174.112	DL-Arginine	-0.23	[M+H]+1	8.28776e+09	1.7825e+10	1.50162e+10	UK
2	0.903	195.05	C6H12O7	196.058	Gluconic acid	-3.87	[M-H]-1	3.09112e+09	8.33841e+09	6.60093e+09	UK
3	0.94	153.076	C5H12O5	152.068	pentane-1,2,3,4,5-pentol	-0.01	[M+H]+1	2.00351e+08	6.83438e+08	5.10387e+08	UK
4	0.983	138.055	C7H7NO2	137.048	Trigonelline	-0.13	[M+H]+1	6.58448e+08	1.78345e+09	1.32493e+09	UK
5	1.178	191.019	C6H8O7	192.026	Isocitric acid	-3.87	[M-H]-1	1.02792e+08	4.08833e+08	3.04317e+08	UK
6	1.289	168.066	C8H9NO3	167.058	Pyridoxal	0.13	[M+H]+1	3.02647e+08	8.77324e+08	8.22661e+08	UK
7	1.65	150.091	C9H11NO	149.084	N-(2,4-Dimethylphenyl)formamide	0.13	[M+H]+1	3.7985e+09	1.08474e+10	8.72013e+09	UK
8	1.727	124.039	C6H5NO2	123.032	Picolinic acid	1.45	[M+H]+1	3.79388e+08	7.321e+08	6.93131e+08	UK
9	3.111	307.083	C15H14O7	306.073	Resivit	-0.64	[M+Na]+1		1.86475e+07	1.50449e+07	MOL010489
10	3.273	127.039	C6H6O3	126.032	Phloroglucinol	1.42	[M+H]+1	9.73158e+07	5.17288e+08	5.92798e+08	UK
11	4.142	145.05	C6H8O4	144.042	5-hydroxy-4-methoxy-5,6-dihydro-2H-pyran-2-one	0.08	[M+H]+1	3.04487e+08	2.04165e+09	8.92231e+08	UK
12	5.267	127.039	C6H6O3	126.032	5-Hydroxymethyl-2-furaldehyde	1.1	[M+H]+1	1.81896e+09	8.10324e+09	5.76679e+09	UK
13	6.612	127.039	C6H6O3	126.032	Pyrogallol	0.95	[M+H]+1	5.13831e+08	1.31936e+09	1.28496e+09	UK
14	7.008	353.088	C16H18O9	354.095	Neochlorogenic acid	0.27	[M-H]-1	1.18851e+08	4.42633e+08	3.67327e+08	UK
15	7.232	121.065	C8H8O	120.058	Acetophenone	1.45	[M+H]+1	2.29428e+09	9.65207e+07	2.04971e+08	UK
16	7.353	188.071	C11H9NO2	187.063	trans-3-Indoleacrylic acid	-0.2	[M+H]+1	2.17603e+08	8.24944e+08	5.58404e+08	UK
17	8.278	289.072	C15H14O6	290.079	(+)-catechin	0.71	[M-H]-1		1.46713e+07	5.48017e+07	MOL000492
18	9.057	353.088	C16H18O9	354.095	Chlorogenic acid	0.21	[M-H]-1	3.06805e+08	1.07668e+09	7.70851e+08	UK
19	9.47	353.088	C16H18O9	354.095	Neochlorogenic acid	0.41	[M-H]-1	1.47965e+08	6.20742e+08	4.34438e+08	UK
20	9.764	481.17	C23H28O11	480.163	albiflorin_qt/paeoniflorin/paeoniflorin_qt	-0.63	[M+H]+1	3.99392e+06	1.2757e+07	9.68843e+06	MOL001928/MOL001924/MOL001925
21	10.017	419.133	C21H22O9	418.126	liquiritin isomer	-0.94	[M+H]+1	4.3575e+08	1.00298e+09	7.54654e+08	MOL004903
22	10.438	481.17	C23H28O11	480.163	albiflorin_qt/paeoniflorin/paeoniflorin_qt	-0.67	[M+H]+1	3.54623e+08	1.14896e+09	7.97301e+08	MOL001928/MOL001924/MOL001925
23	10.576	257.081	C15H12O4	256.073	(2R)-7-hydroxy-2-(4-hydroxyphenyl)chroman-4-one/DFV	-0.67	[M+H]+1	3.43132e+06	2.28465e+07	1.29879e+07	MOL001792/MOL004941
24	11.134	407.099	C19H20O10	408.106	khellol glucoside	0.4	[M-H]-1	6.7731e+06	3.24502e+07	2.3547e+07	MOL004059
25	11.531	367.103	C17H20O9	368.111	(1S,3R,4R,5R)-1,3,4-trihydroxy-5-{[(2E)-3-(4-hydroxy-3-methoxyphenyl)prop-2-enoyl]oxy}cyclohexane-1-carboxylic acid	-0.61	[M-H]-1	3.08203e+07	1.49659e+08	9.50325e+07	UK
26	11.56	481.17	C23H28O11	480.163	albiflorin_qt/paeoniflorin/paeoniflorin_qt	-0.01	[M+H]+1	7.43501e+06	2.7466e+07	2.45899e+07	MOL001928/MOL001924/MOL001925
27	11.567	787.23	C33H42O19	742.232	Troxerutin	-0.02	[M+FA-H]-1	5.11755e+07	1.9009e+08	1.33753e+08	MOL004648
28	11.57	193.086	C11H12O3	192.079	4-methoxy-6-(prop-2-en-1-yl)-2H-1,3-benzodioxole	-0.5	[M+H]+1	1.78355e+08	6.30264e+08	4.50067e+08	UK
29	11.624	593.151	C27H30O15	594.158	5,7-Dihydroxy-2-(4-hydroxyphenyl)-6,8-bis[3,4,5-trihydroxy-6-(hydroxymethyl)tetrahydro-2H-pyran-2-yl]-4H-chromen-4-one	-0.05	[M-H]-1	1.56864e+08	5.62019e+08	4.18344e+08	UK
30	11.989	787.231	C33H42O19	742.232	Troxerutin isomer	0.51	[M+FA-H]-1	1.01351e+07	4.90762e+07	3.63248e+07	MOL004648
31	12.329	257.081	C15H12O4	256.073	(2R)-7-hydroxy-2-(4-hydroxyphenyl)chroman-4-one/DFV	-0.63	[M+H]+1	6.25995e+06	2.12371e+07	1.84016e+07	MOL001792/MOL004941
32	12.412	481.17	C23H28O11	480.163	albiflorin_qt/paeoniflorin/paeoniflorin_qt	0.22	[M+H]+1	3.56116e+06	1.1759e+07	8.67964e+06	MOL001928/MOL001924/MOL001925
33	12.6	419.133	C21H22O9	418.126	liquiritin isomer	-0.48	[M+H]+1	5.15974e+06	2.01895e+07	1.39346e+07	MOL004903
34	12.665	193.05	C10H10O4	194.057	Ferulic acid	-3.11	[M-H]-1	1.49539e+08	5.58898e+08	3.64472e+08	UK
35	12.812	257.081	C15H12O4	256.073	(2R)-7-hydroxy-2-(4-hydroxyphenyl)chroman-4-one/DFV	-1.19	[M+H]+1	5.0582e+07	1.67396e+08	1.28362e+08	MOL001792/MOL004941
36	12.831	449.108	C21H20O11	448.1	petunidin	-0.69	[M+H]+1	6.52555e+08	1.93703e+09	1.20442e+09	MOL000490
37	12.869	741.225	C33H42O19	742.232	Troxerutin isomer	0.19	[M-H]-1	2.35038e+07	9.76768e+07	5.79694e+07	MOL004648
38	13.185	436.16	C21H22O9	418.126	liquiritin	-3.54	[M+H]+1	1.58889e+09	5.14475e+09	3.82852e+09	MOL004903
39	13.186	257.081	C15H12O4	256.073	(2R)-7-hydroxy-2-(4-hydroxyphenyl)chroman-4-one/DFV	-1.05	[M+H]+1	1.21388e+09	1.99287e+09	1.53059e+09	MOL001792/MOL004941
40	13.317	257.081	C15H12O4	256.073	(2R)-7-hydroxy-2-(4-hydroxyphenyl)chroman-4-one/DFV	-1.08	[M+H]+1		1.50993e+09	1.24616e+09	MOL001792/MOL004941
41	13.399	289.07	C15H12O6	288.063	2-(3,4-dihydroxyphenyl)-5,7-dihydroxy-3,4-dihydro-2H-1-benzopyran-4-one	-1.18	[M+H]+1	2.64105e+08	8.24083e+08	5.96704e+08	UK
42	13.541	331.081	C17H14O7	330.074	Quercetin der.isomer	-0.17	[M+H]+1		1.13286e+07	7.07848e+06	MOL004961
43	13.731	303.086	C16H14O6	302.079	Hesperetin isomer	-0.79	[M+H]+1	1.79282e+07	7.53242e+07	5.38686e+07	MOL002341
44	14.206	579.172	C27H32O14	580.179	7-{[4,5-dihydroxy-6-(hydroxymethyl)-3-{[(2S,3R,4R,5R,6S)-3,4,5-trihydroxy-6-methyloxan-2-yl]oxy}oxan-2-yl]oxy}-5-hydroxy-2-(4-hydroxyphenyl)-3,4-dihydro-2H-1-benzopyran-4-one	-0.18	[M-H]-1	1.77551e+09	5.08504e+09	3.61113e+09	UK
45	14.273	303.086	C16H14O6	302.079	Hesperetin isomer	-0.61	[M+H]+1	4.02749e+07	1.90359e+08	1.28058e+08	MOL002341
46	14.303	581.186	C27H32O14	580.179	Naringin	-0.91	[M+H]+1	5.96771e+08	1.80329e+09	1.12645e+09	UK
47	14.374	257.081	C15H12O4	256.073	(2R)-7-hydroxy-2-(4-hydroxyphenyl)chroman-4-one/DFV	-0.58	[M+H]+1	7.81921e+06	3.32334e+07	1.96325e+07	MOL001792/MOL004941
48	14.422	741.225	C33H42O19	742.233	Troxerutin isomer	0.69	[M-H]-1	1.20199e+07	3.6377e+07	2.5132e+07	MOL004648
49	14.491	433.114	C21H22O10	434.121	7-Hydroxy-2-(4-hydroxyphenyl)-4-oxo-3,4-dihydro-2H-chromen-5-yl β-D-glucopyranoside	-0.69	[M-H]-1	4.37553e+07	1.35658e+08	1.07638e+08	UK
50	14.543	303.086	C16H14O6	302.079	Hesperetin isomer	-0.67	[M+H]+1	8.27145e+06	2.48672e+07	2.00174e+07	MOL002341
51	14.562	579.172	C27H32O14	580.179	7-{[4,5-dihydroxy-6-(hydroxymethyl)-3-{[(2S,3R,4R,5R,6S)-3,4,5-trihydroxy-6-methyloxan-2-yl]oxy}oxan-2-yl]oxy}-5-hydroxy-2-(4-hydroxyphenyl)-3,4-dihydro-2H-1-benzopyran-4-one	-0.4	[M-H]-1	7.97442e+09	1.43462e+10	1.18624e+10	UK
52	14.651	581.186	C27H32O14	580.179	Naringin	-0.94	[M+H]+1	1.30156e+09	2.75297e+09	2.09745e+09	UK
53	14.653	435.128	C21H22O10	434.121	7-Hydroxy-2-(4-hydroxyphenyl)-4-oxo-3,4-dihydro-2H-chromen-5-yl β-D-glucopyranoside	-0.94	[M+H]+1	4.3575e+08	1.00298e+09	7.54654e+08	UK
54	14.66	741.225	C33H42O19	742.232	Troxerutin isomer	-0.31	[M-H]-1		1.13448e+07	5.88278e+06	MOL004648
55	14.706	303.049	C15H10O7	302.042	quercetin isomer	-1.37	[M+H]+1	1.3533e+09	3.49262e+09	2.94335e+09	MOL000098
56	14.721	481.17	C23H28O11	480.163	albiflorin_qt/paeoniflorin/paeoniflorin_qt	-0.19	[M+H]+1	1.47093e+07	5.02214e+07	3.32784e+07	MOL001928/MOL001924/MOL001925
57	14.811	257.081	C15H12O4	256.073	(2R)-7-hydroxy-2-(4-hydroxyphenyl)chroman-4-one/DFV	-1.08	[M+H]+1	8.34993e+06	3.0313e+07	1.13795e+07	MOL001792/MOL004941
58	14.887	609.182	C28H34O15	610.19	5,7-dihydroxy-2-(3-hydroxy-4-methoxyphenyl)chroman-4-one isomer	-0.01	[M-H]-1	2.81998e+09	6.3665e+09	5.34095e+09	MOL005100
59	14.959	611.196	C28H34O15	610.189	5,7-dihydroxy-2-(3-hydroxy-4-methoxyphenyl)chroman-4-one isomer	-1.45	[M+H]+1	1.26743e+09	3.57163e+09	2.80844e+09	MOL005100
60	14.964	303.086	C16H14O6	302.079	Hesperetin	-1.37	[M+H]+1	1.3533e+09	3.49262e+09	2.94335e+09	UK
61	15.062	515.119	C25H24O12	516.127	4,5-Dicaffeoylquinic acid	-0.09	[M-H]-1	3.42646e+07	1.46068e+08	1.08139e+08	UK
62	15.149	609.182	C28H34O15	610.19	5,7-dihydroxy-2-(3-hydroxy-4-methoxyphenyl)chroman-4-one	-0.06	[M-H]-1	4.85079e+09	9.1857e+09	7.77225e+09	MOL005100
63	15.211	303.086	C16H14O6	302.079	Hesperetin	-1.01	[M+H]+1	1.29693e+08	4.38205e+08	3.28536e+08	MOL002341
64	15.629	267.066	C16H12O4	268.073	formononetin/HMO/Isodalbergin	-0.87	[M-H]-1	4.76833e+06	1.2974e+07	1.07425e+07	MOL000392/MOL004957/MOL004053
65	15.652	257.081	C15H12O4	256.073	(2R)-7-hydroxy-2-(4-hydroxyphenyl)chroman-4-one/DFV	-0.81	[M+H]+1	2.3655e+07			MOL001792/MOL004941
66	15.664	419.133	C21H22O9	418.126	liquiritin isomer	-0.38	[M+H]+1	9.86497e+06	5.37366e+07	3.09464e+07	MOL004903
67	15.845	257.08	C15H12O4	256.073	(2R)-7-hydroxy-2-(4-hydroxyphenyl)chroman-4-one/DFV	-1.31	[M+H]+1	7.94681e+07	2.32368e+08	2.12346e+08	MOL001792/MOL004941
68	15.853	317.065	C16H12O7	316.058	Isorhamnetin isomer	-0.96	[M+H]+1	1.86947e+07	5.8793e+07	4.5638e+07	MOL000354
69	15.917	303.086	C16H14O6	302.079	Hesperetin isomer	-0.61	[M+H]+1	3.13552e+07	9.76106e+07	7.03609e+07	MOL002341
70	16.018	315.086	C17H14O6	314.079	Jaranol/Odoratin	-0.78	[M+H]+1	7.51603e+06	2.53776e+07	1.83657e+07	MOL000239/MOL005016
71	16.049	447.092	C21H18O11	446.085	Baicalin	-0.39	[M+H]+1	2.53009e+07	1.08031e+08	4.189e+06	MOL002776
72	16.062	419.133	C21H22O9	418.126	liquiritin isomer	-0.77	[M+H]+1	1.77812e+08	4.70656e+08	3.21097e+08	MOL004903
73	16.077	285.077	C16H14O5	286.084	Licochalcone B/Sainfuran	0.03	[M-H]-1	7.87987e+06	2.18118e+07	1.47754e+07	MOL004841/MOL004644
74	16.164	271.061	C15H12O5	272.069	naringenin isomer	0.21	[M-H]-1		2.46548e+07	1.5922e+07	MOL004328
75	16.279	317.065	C16H12O7	316.058	Isorhamnetin isomer	-0.57	[M+H]+1		3.18601e+07	3.26413e+07	MOL000354
76	16.305	303.086	C16H14O6	302.079	Hesperetin isomer	-0.96	[M+H]+1	3.0374e+07	1.12174e+08	7.1639e+07	MOL002341
77	16.383	299.056	C16H12O6	300.063	Chryseriol/7,2',4'-trihydroxy－5-methoxy-3－arylcoumarin	0.02	[M-H]-1	1.02023e+07	3.13696e+07	2.3777e+07	MOL004990/MOL003044
78	16.464	247.096	C14H14O4	246.089	Columbianetin	-0.86	[M+H]+1	4.42091e+08	1.14864e+09	8.48612e+08	UK
79	16.477	285.076	C16H14O5	286.084	Licochalcone B/Sainfuran	-1.52	[M-H]-1	1.70497e+07	5.52383e+07	4.13053e+07	MOL004841/MOL004644
80	16.594	257.081	C15H12O4	256.073	(2R)-7-hydroxy-2-(4-hydroxyphenyl)chroman-4-one/DFV	-0.87	[M+H]+1	1.65326e+07	5.25023e+07	3.49093e+07	MOL001792/MOL004941
81	16.63	285.076	C16H14O5	286.083	Licochalcone B/Sainfuran	-2.46	[M-H]-1	9.72967e+06	2.82864e+07	2.01533e+07	MOL004841/MOL004644
82	16.722	317.065	C16H12O7	316.058	Isorhamnetin isomer	-0.49	[M+H]+1	1.00096e+07	2.9087e+07	2.25565e+07	MOL000354
83	16.738	283.061	C16H12O5	284.068	Inermine/Calycosin	-0.18	[M-H]-1	2.1322e+07	4.85589e+07	9.30967e+06	MOL000417
84	16.757	303.05	C15H10O7	302.043	quercetin	-1.14	[M+H]+1		1.06966e+10	9.63354e+09	MOL000098
85	16.79	267.066	C16H12O4	268.074	formononetin/HMO/Isodalbergin	0.41	[M-H]-1	1.39301e+07	6.53687e+07	2.1907e+07	MOL000392/MOL004957/MOL004053
86	16.848	273.075	C15H12O5	272.068	naringenin	-1.4	[M+H]+1	2.26535e+08	6.66725e+08	5.07802e+08	UK
87	16.857	331.155	C19H24O5	332.162	Marmin isomer	0.25	[M-H]-1	4.87018e+06	1.53791e+07	1.4725e+07	MOL013381
88	16.884	221.082	C12H14O4	222.089	4-(4-Ethoxyphenyl)-4-oxobutanoic acid	-1.76	[M-H]-1	6.40353e+07	2.51683e+08	1.66136e+08	UK
89	17.025	331.155	C19H24O5	332.162	Marmin isomer	0.24	[M-H]-1	6.88034e+06	2.37321e+07	2.2388e+07	MOL013381
90	17.047	471.201	C26H30O8	470.194	Limonin	-0.69	[M+H]+1	6.52555e+08	1.93703e+09	1.20442e+09	UK
91	17.049	585.196	C30H32O12	584.189	benzoyl paeoniflorin	-0.66	[M+H]+1	5.91712e+07	1.9969e+08	1.46193e+08	MOL001930
92	17.148	287.055	C15H10O6	286.048	kaempferol/luteolin	-1.23	[M+H]+1	1.14368e+07	3.51188e+07	2.23616e+07	MOL000422/MOL000006
93	17.18	269.082	C16H14O4	270.089	Medicarpin	0.14	[M-H]-1	3.96842e+06	1.16793e+07	1.11137e+07	MOL002565
94	17.185	303.086	C16H14O6	302.079	Hesperetin isomer	-0.89	[M+H]+1	2.57945e+07	8.70589e+07	6.67151e+07	MOL002341
95	17.243	361.091	C18H16O8	360.084	Areapillin isomer	-0.55	[M+H]+1	2.72146e+07	1.04779e+07	1.65037e+07	MOL004609
96	17.392	331.155	C19H24O5	332.163	Marmin isomer	0.5	[M-H]-1	4.90259e+06	1.33554e+07	1.39675e+07	MOL013381
97	17.425	299.056	C16H12O6	300.063	Chryseriol/7,2',4'-trihydroxy－5-methoxy-3－arylcoumarin	0.14	[M-H]-1	1.15605e+07	2.68638e+07	1.91402e+07	MOL004990/MOL003044
98	17.599	331.155	C19H24O5	332.162	Marmin isomer	0.35	[M-H]-1	3.63505e+06	1.17305e+07	1.06035e+07	MOL013381
99	17.628	345.062	C16H12O6	300.063	Chryseriol/7,2',4'-trihydroxy－5-methoxy-3－arylcoumarin	-0.04	[M+FA-H]-1	6.97054e+07	1.85538e+08	1.43311e+08	MOL004990/MOL003044
100	17.659	257.081	C15H12O4	256.073	(2R)-7-hydroxy-2-(4-hydroxyphenyl)chroman-4-one/DFV	-1.09	[M+H]+1	1.6225e+07	4.85592e+07	4.38511e+07	MOL001792/MOL004941
101	17.669	317.065	C16H12O7	316.058	Isorhamnetin	-0.45	[M+H]+1			2.0409e+07	MOL000354
102	17.677	329.067	C17H14O7	330.074	Quercetin der.	0.04	[M-H]-1		3.57868e+07	2.57382e+07	MOL004961
103	17.762	361.091	C18H16O8	360.084	Areapillin	-1.21	[M+H]+1	1.58364e+08	6.78257e+08	5.25287e+08	MOL004609
104	17.777	377.161	C19H24O5	332.162	Marmin	0.26	[M+FA-H]-1	1.43793e+07	4.22104e+07	2.72307e+07	MOL013381
105	17.818	153.127	C10H16O	152.12	Citral	-0.62	[M+H]+1	2.10174e+08	6.55512e+08	4.43384e+08	UK
106	17.819	163.039	C9H6O3	162.032	7-Hydroxycoumarine	-0.89	[M+H]+1	3.41432e+08	9.84976e+08	6.16215e+08	UK
107	17.847	267.066	C16H12O4	268.074	formononetin/HMO/Isodalbergin	0	[M-H]-1	2.09197e+07	4.71476e+07	2.57388e+07	MOL000392/MOL004957/MOL004053
108	17.87	371.149	C21H22O6	370.141	glyasperin B	-3.29	[M+H]+1	3.17232e+06	1.71911e+07	1.08341e+07	MOL004808
109	17.891	327.218	C18H32O5	328.225	Corchorifatty acid F	-0.1	[M-H]-1	5.05959e+07	1.6179e+08	1.12898e+08	UK
110	17.963	373.128	C20H20O7	372.12	Tangeritin	-1.21	[M+H]+1	1.58364e+08	6.78257e+08	5.25287e+08	UK
111	18.02	285.077	C16H14O5	286.084	Licochalcone B/Sainfuran	-0.21	[M-H]-1	1.62629e+07	4.14182e+07	3.30809e+07	MOL004841/MOL004644
112	18.045	367.119	C21H20O6	368.126	Gancaonin B/Glyasperins M/3-(2,4-dihydroxyphenyl)-8-(1,1-dimethylprop-2-enyl)-7-hydroxy-5-methoxy-coumarin	-0.5	[M-H]-1	1.07592e+07	3.67714e+07	2.87283e+07	MOL004857/MOL005007/MOL004849
113	18.057	373.128	C20H20O7	372.12	Tangeritin	-1.21	[M+H]+1	3.31328e+08	1.26792e+09	7.22894e+08	UK
114	18.067	403.138	C21H22O8	402.131	nobiletin isomer	-0.68	[M+H]+1	2.09454e+07	7.17826e+07	4.81597e+07	MOL005828
115	18.096	271.061	C15H12O5	272.069	naringenin isomer	0.28	[M-H]-1	3.31803e+06	1.64381e+07	9.82509e+06	MOL004328
116	18.129	313.072	C17H14O6	314.079	Jaranol/Odoratin	0.2	[M-H]-1	4.14615e+07	9.74564e+07	6.56869e+07	MOL000239/MOL005016
117	18.158	403.138	C21H22O8	402.131	nobiletin isomer	-0.89	[M+H]+1	8.07428e+06	3.03565e+07	2.24543e+07	MOL005828
118	18.172	315.086	C17H14O6	314.079	Jaranol/Odoratin	0.09	[M+H]+1	3.57221e+06	1.67184e+07	5.52216e+06	MOL000239/MOL005016
119	18.173	249.149	C15H22O3	250.157	2-[(1S,2S,4aR,8aS)-1-hydroxy-4a-methyl-8-methylidene-decahydronaphthalen-2-yl]prop-2-enoic acid	-0.74	[M-H]-1	5.07824e+07	2.25255e+08	1.70502e+08	UK
120	18.179	283.061	C16H12O5	284.069	Inermine/Calycosin	0.22	[M-H]-1	4.92567e+06	1.15506e+07	3.01407e+06	MOL001484/MOL000417
121	18.179	353.102	C20H16O6	352.095	Semilicoisoflavone B/Licoisoflavone B/3-(3,4-dihydroxyphenyl)-5,7-dihydroxy-8-(3-methylbut-2-enyl)chromone/2-(3,4-dihydroxyphenyl)-5,7-dihydroxy-6-(3-methylbut-2-enyl)chromone/Licoisoflavone/licoisoflavanone/Isolicoflavonol/glyasperin F/8-Isopentenyl-kaempferol	-0.91	[M+H]+1	1.25211e+08	4.33144e+08	2.95009e+08	MOL004884/MOL004827MOL004863/MOL004866/MOL004883/MOL004885/MOL004949/MOL004810/MOL003542
122	18.207	355.154	C21H22O5	354.146	licochalcone G/dehydroglyasperins C/1-Methoxyphaseollidin/3'-Hydroxy-4'-O-Methylglabridin/3'-Methoxyglabridin	-1.06	[M+H]+1	1.93749e+08	8.05841e+08	6.69896e+08	MOL004848/MOL005020/MOL004959/MOL004966/MOL004974
123	18.246	343.117	C19H18O6	342.11	2-(2,6-dimethoxyphenyl)-5,6-dimethoxy-4H-chromen-4-one	-1.06	[M+H]+1	1.93749e+08	8.05841e+08	6.69896e+08	UK
124	18.312	367.119	C21H20O6	368.126	Gancaonin B/Glyasperins M/3-(2,4-dihydroxyphenyl)-8-(1,1-dimethylprop-2-enyl)-7-hydroxy-5-methoxy-coumarin	-0.49	[M-H]-1	3.89671e+07	7.83191e+07	6.43087e+07	MOL004857/MOL005007/MOL004849
125	18.319	353.102	C20H16O6	352.094	Semilicoisoflavone B/Licoisoflavone B/3-(3,4-dihydroxyphenyl)-5,7-dihydroxy-8-(3-methylbut-2-enyl)chromone/2-(3,4-dihydroxyphenyl)-5,7-dihydroxy-6-(3-methylbut-2-enyl)chromone/Licoisoflavone/licoisoflavanone/Isolicoflavonol/glyasperin F/8-Isopentenyl-kaempferol	0.1	[M+H]+1	4.39103e+06	1.49323e+07	1.13522e+07	MOL004884/MOL004827MOL004863/MOL004866/MOL004883/MOL004885/MOL004949/MOL004810/MOL003542
126	18.322	343.117	C19H18O6	342.11	2-(2,6-dimethoxyphenyl)-5,6-dimethoxy-4H-chromen-4-one	-0.97	[M+H]+1	2.53037e+08	1.02169e+09	5.99391e+08	UK
127	18.376	403.138	C21H22O8	402.131	nobiletin	-0.5	[M+H]+1	5.24783e+06	1.56167e+07	1.19755e+07	MOL005828
128	18.411	195.138	C12H18O2	194.13	Sedanolide	-0.97	[M+H]+1	2.78275e+08	8.09646e+08	4.28706e+08	UK
129	18.444	433.149	C22H24O9	432.142	(-)-Medicocarpin/3,5,6,7-tetramethoxy-2-(3,4,5-trimethoxyphenyl)chromone	-0.53	[M+NH4]+1	3.89516e+07	1.06149e+08	7.14997e+07	MOL004924
130	18.463	439.356	C30H48O3	456.36	Mairin	-0.54	[M+H]+1	1.91076e+07	7.9776e+07	7.31758e+07	MOL000211
131	18.589	373.128	C20H20O7	372.121	Tangeritin	-0.76	[M+H]+1	2.22403e+09	7.77065e+09	5.35876e+09	UK
132	18.678	403.138	C21H22O8	402.131	nobiletin isomer	-0.6	[M+H]+1	7.73126e+06	2.43953e+07	1.78838e+07	MOL005828
											UK
											UK
